# Supplementary material for: Associations Between Problematic QQ Use and Mental Health Among Chinese Children and Adolescents: A Latent Class Analysis
Source: Brain Sci. 2025 Oct 27;15(11):1148. doi: 10.3390/brainsci15111148 (PMC12650318; doi:10.3390/brainsci15111148)
Supplement: Supplementary file 1 [file brainsci-15-01148-s001.zip]

Archive with 1 entries (1 files):
- brainsci-3934060-supplementary.pdf
